# Supplementary material for: Candidate Glaucoma Biomarkers: From Proteins to Metabolites, and the Pitfalls to Clinical Applications
Source: Biology (Basel). 2021 Aug 10;10(8):763. doi: 10.3390/biology10080763 (PMC8389649; doi:10.3390/biology10080763)
Supplement: Supplementary file 1 [file biology-10-00763-s001.zip]

Archive with 1 entries (1 files):
- biology-1321259-supplementary.pdf
